# Supplementary material for: The HLA-B*35 allele modulates ER stress, inflammation and proliferation in PBMCs from Limited Cutaneous Systemic Sclerosis patients
Source: Arthritis Res Ther. 2015 Dec 16;17:363. doi: 10.1186/s13075-015-0881-1 (PMC4704539; doi:10.1186/s13075-015-0881-1)
Supplement: Additional file 1: Table S1. — Clinical and hemodynamic data of study subjects. PAP = pulmonary artery pressure. PCWP = pulmonary capillary wedge pressure. CO/CI = Cardiac output (L/min)/ cardiac index (L/min/m2). PVR = pulmonary vascular resistance. ILD = interstitial lung disease. FVC (%) = estimated forced vital capacity. DLCO = carbon monoxide diffusing capacity. SPAP = estimated systolic pulmonary artery pressure by echocardiogram. ILD was defined as present (Y = yes) or absent (N = no) based on high-resolution computed tomography assessment of the lungs. (XLS 73.5 kb) [file 13075_2015_881_MOESM1_ESM.xls]

## Sheet: lcSScNoPAH
	lcSSc
	NoPAH	Age	Sex	Disease	MRSS	ILD	FVC	DLCO	HGB	HGB on	DLCO adj	PAP	PCWP	CO/CI	PVR	HAP	PASP	ANA titer	pattern
	Sample ID	(yrs)		Duration			(%)	(%)	g/dL	PFT y/n	for Hgb	(mmHg)	(mmHg)			PAH y/n	(mmHg)
	1331	36	F	20 yrs	2	N	N/A	N/A	N	97	61	N	N/A	N/A	NA	20	N/A	1::640	centromere
	1406	43	F	4 yrs 6 mo	N/A	N	N/A	N/A	N	107	83	N	N/A	N/A	NA	NORMAL	N/A	1::1600	speckled
	1410	57	F	29 yrs	21	N	N/A	N/A	N	100	66	N	13	N	66.84	35	N/A	1::320	centromere
	1158	46	F	25 yrs	10	N	N/A	N/A	N	65	82	N	N/A	N/A	NA	NORMAL	N/A	N/A	N/A
	1364	61	F	10 yrs 2 mo	9	N	N/A	N/A	Y	82	69	N	N/A	N/A	NA	33	N/A	1::2560	centromere
	1370	60	F	18 yrs 4 mo	7	N	N/A	N/A	N	96	61	N	N/A	N/A	NA	22	N/A	1::640	centromere
	1571	44	F	18 yrs	18	N/A	5/3.7	114	N	110	95	N	14.3	Y	92.54	20	N/A	1::5120	anticentromere
	1384	45	F	10 yrs	N/A	N/A	N/A	N/A	N	108	94	N	N/A	N/A	NA	30	N/A	>1::2560	centromere
	1383	55	F	10 yrs	2	N/A	N/A	N/A	N	90	98	N	N/A	N/A	NA	30	N/A	1::1280	centromere
	1381	51	F	5 yrs	N/A	N	N/A	N/A	N	105	82	N	11.2	Y	88.63	NORMAL	N/A	1::1280	centromere
	1385	37	F	10 yrs	N/A	N	N/A	N/A	N	na	na	N	N/A	N/A	N/A	25	N/A	N/A	N/A
	1387	76	F	7 months	21	N	5.1/3.0	125	N	96	51	N	11.2	N	55.12	35	N/A	1::1280	centromere
	1390	51	F	7 yrs	N/A	Y	N/A	N/A	Y	42	61	N	12.1	N	63.7	NORMAL	N/A	N/A	N/A
	1395	38	M	1 yr	N/A	N	N/A	N/A	N	95	90	N	15.2	N	88.54	32	N/A	1::1280	nucleolar
	1398	56	F	5 yrs	N/A	Y	N/A	N/A	Y	117	65	N	N/A	N/A	N/A	30	N/A	N/A	N/A
	1399	56	F	11 yrs	N/A	N	N/A	N/A	N	89	82	N	N/A	N/A	N/A	25	N/A	N/A	N/A
	1469	65	F	15 yrs	N/A	N	N/A	N/A	Y	64	35	N	N/A	N/A	N/A	NORMAL	N/A	N/A	N/A
	1342	61	F	6 yrs	13	Y	N/A	N/A	Y	88	49	Y	14.8	N	47.09	N/A	N/A	1::120	nucleolar
	1430	54	F	1 yr 3 mo	N/A	N	N/A	N/A	N	97	69	N	12.6	Y	70.8	N/A	N/A	1::1280	homogenous
	1316	33	F	4 yrs 3 mo	6	N	N/A	N/A	N	119	94	N	14.4	N	91.31	N/A	N/A	1::2560	centromere
	1341	69	F	10 yrs	5	Y	N/A	N/A	N	96	76	N	13.4	N	76	N/A	N/A	N/A	centromere
	1454	56	F	17 yrs	19	N	N/A	N/A	N	88	52	N	12.3	N	53.91	29	N/A	N/A	N/A
	1477	71	F	3 yrs	N/A	N	4.73/2.44	118	N/A	84	76	N	N/A	N/A	N/A	40	N/A	1::160	antinuclear body
	1223	61	F	3 yrs	N/A	N	N/A	N/A	N/A	82	73	N	N/A	N/A	N/A	NORMAL	N/A	N/A	N/A
	1168	57	F	15 yrs	21	N	5.69/3.69	183	N	65	52	N	12.1	Y	54.3	39	N/A	1::160	speckled
	1486	61	F	5 yrs	N/A	Y	N/A	N/A	Y	72	72	N	11.6	N	76.6	22	N/A	1::1280	homogenous
	1259	54	F	13 yrs	N/A	N	N/A	N/A	N	89	62	N	N/A	N/A	N/A	33	N/A	1::2560	centromere
	1165	57	F	2 yrs	N/A	Y	N/A	N/A	Y	79	77	N	12.4	N	79.56	27	N/A	1::320	homogenous
	1453	50	F	8 yrs	N/A	N	N/A	N/A	N/A	94	71	N	14.6	N	68.6	NORMAL	N/A	1::640	nucleolar
	1461	57	F	9 yrs	N/A	N	N/A	N/A	Y	67	43	N	N/A	N/A	N/A	NORMAL	N/A	N/A	N/A
	1306	50	F	4 yrs 2 mo	N/A	Y	N/A	N/A	Y	78	68	N	N/A	N/A	N/A	NORMAL	N/A	1::640	centromere
	1401	41	F	15 yrs	N/A	N	N/A	N/A	N/A	87	105	N/A	N/A	N/A	N/A	NORMAL	N/A	N/A	N/A
	1186	41	F	11 yrs	17	N	N/A	N/A	N	101	107	N	N/A	N/A	N/A	26	N/A	1::320 & 1::80	antinuclear
	1188	73	F	7.6 yrs	2	N	N/A	N/A	N/A	N/A	N/A	N/A	N/A	N/A	N/A	N/A	N/A	N/A	N/A
	1193	61	F	3.1 yrs	12	Y	78	30	11	Y	N/A	N/A	N/A	N/A	N/A	N/A	N/A	1.81944	speckled
	1200	58	F	5 yr 9 mo	2	Y	76	62	13.5	Y	N/A	N/A	N/A	N/A	N/A	N/A	N/A	N/A	N/A
	1203	31	F	6 yr 4 mo	2	Y	109	75	17.5	Y	N/A	N/A	N/A	N/A	N/A	N/A	N/A	N/A	N/A
	1205	62	M	2 yr 8 mo	N/A	Y		47	N/A	N/A	N/A	N/A	N/A	N/A	N/A	N/A	N/A	NEG	N/A
	1210	78	M	1 yr 10 mo	2	N			N/A	N/A	N/A	N/A	N/A	N/A	N/A	N/A	N/A	N/A	N/A
	1211	73	F	~5.0 yrs	N/A	Y	76	55	N/A	N/A	N/A	N/A	N/A	N/A	N/A	N/A	30	N/A	N/A
	1212	59	F	long-standing	6	Y			12	N/A	N/A	N/A	N/A	N/A	N/A	N/A	N/A	N/A	N/A
	1233	30	F	~5 yrs	6	Y	67	46	12.7	N	N/A	N/A	N/A	N/A	N/A	N/A	23	640	homogenous
	1237	52	F	1 month	3	Y	61	70	14.1	N	N/A	N/A	N/A	N/A	N/A	N/A	40	N/A	N/A
	1242	34	F	4 yr 3 mo	N/A	N			N/A	N	N/A	N/A	N/A	N/A	N/A	N/A	17	2650	centromere
	1174	46	F	~14 years	2	Y	82	56	13.4	N	N/A	N/A	N/A	N/A	N/A	N/A	24	N/A	N/A
	1264	35	F	~2.5 yrs	4	Y	66	49	N/A	N/A	N/A	N/A	N/A	N/A	N/A	N/A	N/A	N/A	N/A
	1180	43	F	6.8 yrs	6	N	N/A	N/A	N/A	N/A	N/A	N/A	N/A	N/A	N/A	N/A	N/A	N/A	N/A
	1302	69	F	N/A	2	N	81	81	N/A	N/A	N/A	N/A	N/A	N/A	N/A	N/A	N/A	N/A	N/A
	1353	49	M	3.4 yrs	2	N	95	93	N/A	N/A	N/A	N/A	N/A	N/A	N/A	N/A	N/A	N/A	N/A
	1109	65	F	1.7 yrs	2	N	113	69	N/A	N/A	N/A	N/A	N/A	N/A	N/A	N/A	24	N/A	N/A
	1393	60	F	~20 yrs	N/A	N	83	44	N/A	N/A	N/A	17	8	5.53/3.09	130	N/A	N/A	N/A	N/A
	1394	48	M	1.7 yrs	16	N	N/A	N/A	N/A	N/A	N/A	N/A	N/A	N/A	N/A	N/A	N/A	N/A	N/A
	1166/1402	70	F	~16 yrs	10	N	111**	24.3	N/A	N/A	N/A	N/A	N/A	N/A	N/A	N/A	33 **	640	Homogeneous

## Sheet: lcSScPAH
	lcSSc
	PAH	Age	Sex	Disease	MRSS	ILD	FVC	DLCO	HGB	HGB on	DLCO adj	PAP	PCWP	CO/CI	PVR	HAP	PASP	ANA titer	pattern
	Sample ID	(yrs)		Duration			(%)	(%)	g/dL	PFT y/n	for Hgb	(mmHg)	(mmHg)			PAH y/n	(mmHg)
	1199	44	M	3 yr 9 mo	N/A	N	93	47	13.1	N	11	34	11	6.66/4.06	276	Y	37	2560	centromere
	1176	66	F	16 years	4	Y	N/A	N/A	7.8	n/a	n/a	36	9	9.31/5.23	224	N/A	57	N/A	N/A
	1225	43	F	5yr 4mo	N/A	N	85	20	10.2	N	n/a	44	11	10.29/4.04	360	Y	65	0.930556	centromere
	1293	57	F	~2.5 yrs	2	Y	68	N/A	N/A	N/A	N/A	43	11	4.06/2.51	631	Y	N/A	N/A	N/A
	1178	69	M	~15 yrs	N/A	N	N/A	N/A	N/A	N/A	N/A	50	14	3.25/1.79	886	Y	N/A	N/A	N/A
	1436	58	F	6.9 yrs	N/A	N	83	106	N/A	N/A	N/A	26	12	3.40/1.72	306	N/A	N/A	N/A	N/A
	1477	75	F	~5 yrs	2	Y	74	51	N/A	N/A	N/A	N/A	N/A	N/A	N/A	N/A	N/A	160	Homogeneous
	1489	73	F	7.5 yrs	N/A	N	124	44	N/A	N/A	N/A	57	6	5.48/3.32	1153	Y	40-45	320	Centromere
	1109	66	F	3 yr	N/A	N	113	69	N/A	N/A	69	N/A	N/A	N/A	N/A	Y	N/A	1.81944	Centromere
	1513	62	M	9 yr	N/A	N	114	83	N/A	N/A	N/A	N/A	N/A	N/A	N/A	N/A	N/A	N/A	N/A
	1679	75	F	~3.0 yrs	7	N	115	46	N/A	N/A	N/A	N/A	N/A	N/A	N/A	N/A	N/A	N/A	Centromere
	1687	56	M	~11 yrs	N/A	N	61	79	N/A	N/A	N/A	41	Normal	N/A	N/A	N/A	90	N/A	N/A
	1480	66	F	2 yrs	N/A	N	68	23	12.1	N	24.02	40	N/A	3.3/1.9	N/A	Y	50	1::1280	centromere
	1475	67	F	4 yrs	N/A	Y	90	56	12.6	N	57.46	34	14-15	4.5/2.85	356	Y	44	1::320	nucleolar
	1049	57	F	27 yrs	N/A	N	100	76	12	N/A	N/A	25	14	N/A	N/A	Y	N/A	N/A	N/A
	1301	68	F	10 yrs	N/A	N	N/A	N/A	12.8	N/A	N/A	54	18-19	5.0/2.9	543	Y	N/A	N/A	N/A
	1373	55	F	1 yr	N/A	N	NORMAL	N/A	13.9	N	N/A	48	13	6.0/3.4	466	Y	N/A	N/A	N/A
	1378	63	M	6 yrs	N/A	Y	66	48	12.4	N	51.32	32	10	N/A	N/A	Y	N/A	1::80	homogenous
	1405	67	F	10 yrs	N/A	N	N/A	N/A	12.4	N	N/A	26	14	N/A	N/A	Y	N/A	389 units	anti-centromere
	1400	67	F	20 yrs	N/A	N	66	65	12.3	N	N/A	27	15	N/A	N/A	Y	N/A	N/A	N/A
	1207	52	F	4 yrs	N/A	Y	107	62	12.5	N	63.84	25	16	N/A	N/A	Y	N/A	1::1280	nucleolar
	1505	52	F	1 yr	N/A	N	102	41	14.3	N	39.94	34	5	6.1/3.28	236	Y	N/A	N/A	N/A
	1507	62	F	11 yrs	N/A	Y	86	32	11.7	N/A	N/A	61	3	3.29/2.24	899	Y	68	N/A	N/A
	1483	64	F	30 yrs	N/A	Y	80	32	12.1	Y	33.42	85	10	4.04/2.17	931	Y	45-50	N/A	N/A
	1459	61	M	17 yrs	N/A	Y	93	67	14.6	N	N/A	38	11	7.0/3.41	172	borderline	37	1::160	speckled
	1410	60	F	28 yrs	N/A	N	100	66	13	N	66.84	34	13	5.77/3.35	153	borderline	30	1::320	centromere
	1335	59	F	7 yrs	6	Y	97	32	15/6	Y	31.71	72	4	2.7/1.53	1067	Y	40	N/A	N/A
	1339	62	M	4 yrs 2 mo	12	N	80	40	15.7	N	N/A	58	14	7.4/4.8	475	Y	N/A	1::2560	centromere
	1340	52	F	6 yrs	6	N	N/A	48	N/A	N/A	N/A	52	11	5.5/3.4	625	Y	84	1::640	centromere
	1343	63	M	14 yrs	5	Y	75	33	16.3	N	31.58	45	10	6.2/3.2	451	Y	95	1::1280	nucleolar
	1369	65	F	3 yrs	8	N	N/A	N/A	N/A	N/A	N/A	34	8	5.5/3.0	378	Y	58	1::640	centromere
	1164	70	F	14 yrs 8 mo	N/A	N	94	50	12.8	N	50	48	9	4.3/2.4	706	Y	N/A	1::640	centromere
	1372	70	F	6 years	N/A	N	86	44	8.8	N	53.47	43	8	3.3/1.8	823	Y	55	1::1280	nucleolar
	1376	64	F	3 yrs	N/A	Y	59	54	13.4	Y	54	33	13	5.4/2.9	222	Y	N/A	N/A	N/A
	1388	64	F	3 yrs	N/A	N	101	34	10.2	N	38.39	37	11	4.1/2.3	519	Y	N/A	1::640	centromere
	1389	69	M	1 yr.	N/A	N	61	43	13.6	N	42.74	53	9	N/A	720	Y	102	1::640	speckled
	1397	83	F	10 yrs	N/A	Y	99	38	9.7	N/A	N/A	42	5	6.2/3.9	503	Y	80	1::2560	centromere
	1311	67	F	12 yrs 6 mo	1	Y	79	58	14.2	N	58	31	14	5.1/3.3	282	Y	38	1::2560	centromere
	1332	70	F	10 yrs	8	N	100	68	11.8	N	71.8	32	16	5.8/3.2	207	Y	N/A	1::1280	centromere
	1344	59	F	12 years	3	Y	N/A	N/A	N/A	N/A	N/A	57	18	4.4/2.5	745	Y	N/A	1::2560	nucleolar
	1382	80	F	10 yrs	N/A	N	N/A	49	10.6	N/A	N/A	49	16	3.4/2.0	846	Y	49	1::640	anti-centromere
	1391	67	F	4 yrs	N/A	Y	48	43	10.6	N/A	N/A	37	16	8.2/2.6	205	Y	N/A	N/A	N/A
	1481	71	F	2 yrs	N/A	N	95	44	11.9	N	46.28	85	4	4.02/2.28	876	Y	65	N/A	N/A
	1116	66	F	~6 years	N/A	N	78	36	11.6	N	N/A	42	23	4.50/2.38	338	Y	52	1280	centromere
