# Supplementary material for: The HLA-B*35 allele modulates ER stress, inflammation and proliferation in PBMCs from Limited Cutaneous Systemic Sclerosis patients
Source: Arthritis Res Ther. 2015 Dec 16;17:363. doi: 10.1186/s13075-015-0881-1 (PMC4704539; doi:10.1186/s13075-015-0881-1)
Supplement: Additional file 2: Table S2. — List of Gene Sets: 64 pathways sorted by LS permutation p-value. (XLS 152 kb) [file 13075_2015_881_MOESM2_ESM.xls]

## Sheet: PathwayClassComparison B35 B8
HLA-B*35 vs HLA-B*8
	Biocarta Pathway	Pathway description	Number of genes	Heatmap link	LS permutation p-value	KS permutation p-value	Efron-Tibshirani's GSA test p-value
1	h_eicosanoidPathway	Eicosanoid Metabolism	14	heatmap	0.00344	0.02434	< 0.005 (-)
2	h_classicPathway	Classical Complement Pathway	7	heatmap	0.00467	0.07536	< 0.005 (+)
3	h_tsp1Pathway	TSP-1 Induced Apoptosis in Microvascular Endothelial Cell	11	heatmap	0.00798	0.02134	< 0.005 (-)
4	h_reckPathway	Inhibition of Matrix Metalloproteinases	5	heatmap	0.01263	0.09769	< 0.005 (+)
5	h_compPathway	Complement Pathway	9	heatmap	0.01988	0.19146	< 0.005 (+)
6	h_atrbrcaPathway	Role of BRCA1, BRCA2 and ATR in Cancer Susceptibility	12	heatmap	0.04409	0.00578	< 0.005 (-)
7	h_il22bppathway	IL22 Soluble Receptor Signaling Pathway	12	heatmap	0.05268	0.06799	< 0.005 (+)
8	h_reelinPathway	Reelin Signaling Pathway	5	heatmap	0.05985	0.19198	< 0.005 (-)
9	h_g1Pathway	Cell Cycle: G1/S Check Point	18	heatmap	0.06499	0.13792	< 0.005 (+)
10	h_stat3Pathway	Stat3 Signaling Pathway	8	heatmap	0.07016	0.24159	< 0.005 (+)
11	h_metPathway	Signaling of Hepatocyte Growth Factor Receptor	29	heatmap	0.08212	0.33053	< 0.005 (+)
12	h_ptc1Pathway	Sonic Hedgehog (SHH) Receptor Ptc1 Regulates cell cycle	7	heatmap	0.08308	0.41827	< 0.005 (-)
13	h_fbw7Pathway	Cyclin E Destruction Pathway	9	heatmap	0.09118	0.33587	< 0.005 (-)
14	h_glycolysisPathway	Glycolysis Pathway	5	heatmap	0.09337	0.09634	< 0.005 (+)
15	h_integrinPathway	Integrin Signaling Pathway	31	heatmap	0.13395	0.15183	< 0.005 (-)
16	h_arenrf2Pathway	Oxidative Stress Induced Gene Expression Via Nrf2	26	heatmap	0.14151	0.37495	< 0.005 (-)
17	h_cdk5Pathway	Phosphorylation of MEK1 by cdk5/p35 down regulates the MAP kinase pathway	8	heatmap	0.14276	0.18956	< 0.005 (-)
18	h_malatexPathway	Shuttle for transfer of acetyl groups from mitochondria to the cytosol	9	heatmap	0.14415	0.09749	< 0.005 (+)
19	h_bard1Pathway	BRCA1-dependent Ub-ligase activity	6	heatmap	0.15133	0.09617	< 0.005 (-)
20	h_biopeptidesPathway	Bioactive Peptide Induced Signaling Pathway	32	heatmap	0.157	0.30527	< 0.005 (+)
21	h_mPRPathway	How Progesterone Initiates the Oocyte Maturation	12	heatmap	0.15763	0.34428	< 0.005 (+)
22	h_tidPathway	Chaperones modulate interferon Signaling Pathway	15	heatmap	0.16706	0.17321	< 0.005 (+)
23	h_cellcyclePathway	Cyclins and Cell Cycle Regulation	16	heatmap	0.17021	0.64529	< 0.005 (+)
24	h_prc2Pathway	The PRC2 Complex Sets Long-term Gene Silencing Through Modification of Histone Tails	15	heatmap	0.17481	0.04731	< 0.005 (-)
25	h_blymphocytePathway	B Lymphocyte Cell Surface Molecules	16	heatmap	0.18479	0.23283	< 0.005 (+)
26	h_akap95Pathway	AKAP95 role in mitosis and chromosome dynamics	7	heatmap	0.19496	0.52933	< 0.005 (+)
27	h_etcPathway	Electron Transport Reaction in Mitochondria	11	heatmap	0.19832	0.37831	< 0.005 (+)
28	h_ephA4Pathway	Eph Kinases and ephrins support platelet aggregation	9	heatmap	0.21011	0.4573	< 0.005 (-)
29	h_tgfbPathway	TGF beta signaling pathway	14	heatmap	0.21138	0.31096	< 0.005 (-)
30	h_tcraPathway	Lck and Fyn tyrosine kinases in initiation of TCR Activation	22	heatmap	0.21237	0.30741	< 0.005 (-)
31	h_erkPathway	Erk1/Erk2 Mapk Signaling pathway	23	heatmap	0.21554	0.67195	< 0.005 (+)
32	h_spryPathway	Sprouty regulation of tyrosine kinase signals	8	heatmap	0.25528	0.18956	< 0.005 (+)
33	h_her2Pathway	Role of ERBB2 in Signal Transduction and Oncology	19	heatmap	0.26058	0.424	< 0.005 (+)
34	h_hifPathway	Hypoxia-Inducible Factor in the Cardiovascular System	15	heatmap	0.28977	0.03719	< 0.005 (-)
35	h_TPOPathway	TPO Signaling Pathway	29	heatmap	0.29981	0.61028	< 0.005 (+)
36	h_actinYPathway	Y branching of actin filaments	6	heatmap	0.30688	0.21048	< 0.005 (+)
37	h_g2Pathway	Cell Cycle: G2/M Checkpoint	18	heatmap	0.31271	0.40844	< 0.005 (+)
38	h_bcellsurvivalPathway	B Cell Survival Pathway	14	heatmap	0.33081	0.61129	< 0.005 (-)
39	h_akapCentrosomePathway	Protein Kinase A at the Centrosome	7	heatmap	0.3527	0.66804	< 0.005 (+)
40	h_dspPathway	Regulation of MAP Kinase Pathways Through Dual Specificity Phosphatases	8	heatmap	0.3572	0.43577	< 0.005 (-)
41	h_agrPathway	Agrin in Postsynaptic Differentiation	17	heatmap	0.35909	0.43969	< 0.005 (-)
42	h_bArrestin-srcPathway	Roles of ¿-arrestin-dependent Recruitment of Src Kinases in GPCR Signaling	13	heatmap	0.37073	0.35819	< 0.005 (+)
43	h_p53hypoxiaPathway	Hypoxia and p53 in the Cardiovascular system	28	heatmap	0.37502	0.51225	< 0.005 (-)
44	h_wntPathway	WNT Signaling Pathway	17	heatmap	0.3855	0.36057	< 0.005 (-)
45	h_cell2cellPathway	Cell to Cell Adhesion Signaling	7	heatmap	0.38895	0.40506	< 0.005 (+)
46	h_RacCycDPathway	Influence of Ras and Rho proteins on G1 to S Transition	24	heatmap	0.39268	0.74632	< 0.005 (+)
47	h_tcrPathway	T Cell Receptor Signaling Pathway	50	heatmap	0.39269	0.44118	< 0.005 (-)
48	h_barr-mapkPathway	Role of ¿-arrestins in the activation and targeting of MAP kinases	10	heatmap	0.42208	0.44372	< 0.005 (-)
49	h_mapkPathway	MAPKinase Signaling Pathway	70	heatmap	0.43183	0.34642	< 0.005 (-)
50	h_bcrmolecule	B Cell Receptor Complex	5	heatmap	0.47753	0.49027	< 0.005 (+)
51	h_ctla4Pathway	The Co-Stimulatory Signal During T-cell Activation	26	heatmap	0.4906	0.53987	< 0.005 (-)
52	h_fasPathway	FAS signaling pathway ( CD95 )	25	heatmap	0.49222	0.64377	< 0.005 (-)
53	h_PDZsPathway	Synaptic Proteins at the Synaptic Junction	9	heatmap	0.52075	0.62098	< 0.005 (-)
54	h_tnfr1Pathway	TNFR1 Signaling Pathway	26	heatmap	0.58135	0.56221	< 0.005 (-)
55	h_tercPathway	Overview of telomerase RNA component gene hTerc Transcriptional Regulation	7	heatmap	0.65383	0.32732	< 0.005 (-)
56	h_setPathway	Granzyme A mediated Apoptosis Pathway	14	heatmap	0.72452	0.89113	< 0.005 (+)
57	h_iresPathway	Internal Ribosome entry pathway	13	heatmap	0.73814	0.40251	< 0.005 (+)
58	h_mrpPathway	Multi-Drug Resistance Factors	5	heatmap	0.79482	0.81468	< 0.005 (-)
59	h_hcmvPathway	Human Cytomegalovirus and Map Kinase Pathways	17	heatmap	0.87249	0.67883	< 0.005 (-)
60	h_ptdinsPathway	Phosphoinositides and their downstream targets.	21	heatmap	0.89172	0.74963	< 0.005 (+)
61	h_trkaPathway	Trka Receptor Signaling Pathway	16	heatmap	0.89707	0.9347	< 0.005 (+)
62	h_gsk3Pathway	Inactivation of Gsk3 by AKT causes accumulation of b-catenin in Alveolar Macrophages	16	heatmap	0.927	0.94878	< 0.005 (-)
63	h_gcrPathway	Corticosteroids and cardioprotection	15	heatmap	0.93118	0.94297	< 0.005 (-)
64	h_telPathway	Telomeres, Telomerase, Cellular Aging, and Immortality	17	heatmap	0.94291	0.98183	< 0.005 (-)
